# Supplementary material for: Mapping the spread of fluoroquinolone resistance: continued presence of non-susceptible Escherichia coli in broilers
Source: Front Vet Sci. 2025 Sep 19;12:1610997. doi: 10.3389/fvets.2025.1610997 (PMC12491820; doi:10.3389/fvets.2025.1610997)
Supplement: Supplementary file 2 [file Table_2.xlsx]

## Sheet: Table_S4
Farm_ID	Date_sampling	Animal_ID	Conc_enrofloxacin_ng/g feather	Conc_ciprofloxacin_ng/g feather	Conc_flumequine_ng/g feather
1	2020-11-12	1	0	0	0
1	2020-11-12	2	0	0	0
1	2020-11-12	3	0	0	0
2	2021-07-15	1	0	0.14	0
2	2021-07-15	2	0	0.01	0
2	2021-07-15	3	0	0	0.2
3	2021-11-07	1	0	0.03	0
3	2021-11-07	2	0	0	0
3	2021-11-07	3	0	0	0
4	2021-03-10	1	0	0	0
4	2021-03-10	2	0	0	0.31
4	2021-03-10	3	0	0	0
5	2021-07-29	1	0	0	0
5	2021-07-29	2	0	0	0
5	2021-07-29	3	0	0	0
6	2021-08-05	1	0	0	0
6	2021-08-05	2	0	0	0
6	2021-08-05	3	0	0	0
7	2020-11-10	1	0	0	0
7	2020-11-10	2	0	0	0
7	2020-11-10	3	0	0	0
8	2021-04-09	1	0	0	0
8	2021-04-09	2	0	0	0
8	2021-04-09	3	0	0	0
9	2021-03-16	1	2.31	0	0
9	2021-03-16	2	0	0	0
9	2021-03-16	3	0	0	0
10	2021-01-19	1	0	0	0
10	2021-01-19	2	0	0	0
10	2021-01-19	3	0	0	0
11	2021-02-25	1	0	0	0
11	2021-02-25	2	0	0	0
11	2021-02-25	3	0	0	0
12	2021-03-23	1	0	0	50.26
12	2021-03-23	2	0	0	416.2
12	2021-03-23	3	0	0	601.86
13	2021-03-26	1	0	0	0
13	2021-03-26	2	0	0	0
13	2021-03-26	3	0	0	0
14	2021-07-13	1	0	0	0.3
14	2021-07-13	2	0	0	0.19
14	2021-07-13	3	0	0	0.23
15	2021-11-02	1	0	0	0
15	2021-11-02	2	0	0	0
15	2021-11-02	3	0	0	0
16	2021-06-10	1	0	1.25	0
16	2021-06-10	2	0	1	0
16	2021-06-10	3	0	0.66	0
17	2020-12-21	1	0	0	0
17	2020-12-21	2	0	0	0.22
17	2020-12-21	3	0	0	0
18	2021-05-26	1	0	0.13	0.1
18	2021-05-26	2	0	0.02	0.01
18	2021-05-26	3	0	0.02	0.28
19	2021-08-03	1	0	0	0
19	2021-08-03	2	0	0	0
19	2021-08-03	3	0	0	0
20	2021-09-02	1	0	0	0
20	2021-09-02	2	0	0	0
20	2021-09-02	3	0	0	0
21	2021-11-23	1	0	0.01	0.03
21	2021-11-23	2	0	0.04	0.29
21	2021-11-23	3	0	0	0.9
22	2021-08-27	1	0	0	0
22	2021-08-27	2	0	0	0
22	2021-08-27	3	0	0	0
23	2021-10-04	1	0	0	0.02
23	2021-10-04	2	0	0.06	0.06
23	2021-10-04	3	0	0.16	0.02
24	2021-11-11	1	0	0.02	2.28
24	2021-11-11	2	0	0	3.71
24	2021-11-11	3	0	0.16	1.15
25	2021-11-22	1	0	0	0
25	2021-11-22	2	0	0	0
25	2021-11-22	3	0	0	0
26	2021-12-20	1	0.89	0	0.13
26	2021-12-20	2	0.34	0	0.67
26	2021-12-20	3	0.07	0	0.29
27	2021-11-04	1	0	0.01	0
27	2021-11-04	2	0	0	0.12
27	2021-11-04	3	0	0	0.06
28	2021-11-01	1	0	0	0.22
28	2021-11-01	2	0	0	0.03
28	2021-11-01	3	0	0.1	0.33
29	2021-11-05	1	0	0	0.11
29	2021-11-05	2	0	0.04	0
29	2021-11-05	3	0.37	0	0

## Sheet: Table_S6
Farm_ID	Day_production cycle	Date_sampling	Sum of Ecoli positive samples	Sum of FQres_E. coli positive samples	%FQresE.coli_positive samples (of all samples positive for E. coli)	%Fqres_E.coli of total E. coli (based on bacterial count)
24	0	2021-10-07	29	29	100	91.7103
1	5	2020-10-13	30	30	100	15.3652
1	35	2020-11-12	30	30	100	27.3367
16	0	2021-05-04	29	26	89.6552	83.4933
2	4	2021-06-11	30	26	86.6667	8.62977
2	38	2021-07-15	30	30	100	33.1304
15	0	2021-09-24	30	30	100	67.8667
3	3	2021-10-02	30	30	100	46.3501
3	39	2021-11-07	30	30	100	28.6031
20	0	2021-07-28	30	22	73.3333	63.3736
4	3	2021-02-06	30	30	100	42.9732
4	35	2021-03-10	30	30	100	51.6842
27	0	2021-09-27	29	28	96.5517	56.8503
5	5	2021-06-26	30	30	100	28.5587
5	38	2021-07-29	30	30	100	40.5685
25	0	2021-10-15	30	30	100	56.518
6	3	2021-07-02	30	30	100	44.723
6	37	2021-08-05	30	30	100	34.7532
6	0	2021-06-29	29	21	72.4138	53.3351
7	3	2020-10-09	30	30	100	35.2277
7	35	2020-11-10	30	30	100	48.0177
17	0	2020-11-13	30	29	96.6667	50.3393
8	3	2021-03-06	30	30	100	45.6567
8	37	2021-04-09	30	28	93.3333	21.987
4	0	2021-02-03	30	26	86.6667	49.4585
9	3	2021-02-12	30	21	70	0.704747
9	35	2021-03-16	30	30	100	19.044
23	0	2021-08-26	30	20	66.6667	44.3785
10	3	2020-12-18	30	30	100	21.7869
10	35	2021-01-19	30	30	100	26.6688
10	0	2020-12-15	28	26	92.8571	41.2825
11	3	2021-01-24	29	27	93.1034	19.1605
11	35	2021-02-25	30	30	100	33.3683
19	0	2021-06-25	28	12	42.8571	35.9606
12	3	2021-02-21	30	18	60	9.63233
12	33	2021-03-23	30	30	100	39.825
29	0	2021-09-28	23	14	60.8696	25.9481
13	4	2021-02-23	30	30	100	0.994031
13	35	2021-03-26	30	29	96.6667	9.22014
5	0	2021-06-21	13	3	23.0769	22.4255
14	4	2021-06-08	30	27	90	66.2477
14	39	2021-07-13	30	30	100	33.4905
11	0	2021-01-21	27	8	29.6296	17.9398
15	2	2021-09-26	30	30	100	40.1289
15	39	2021-11-02	30	30	100	32.9796
14	0	2021-06-04	9	2	22.2222	15.4472
16	3	2021-05-07	30	30	100	45.7029
16	37	2021-06-10	30	30	100	39.9499
9	0	2021-02-09	30	6	20	13.0583
17	3	2020-11-16	30	30	100	38.5021
17	38	2020-12-21	30	30	100	35.7718
28	0	2021-09-23	27	9	33.3333	12.0258
18	3	2021-04-25	30	29	96.6667	1.78847
18	34	2021-05-26	30	30	100	46.4091
22	0	2021-10-18	29	9	31.0345	9.84483
19	3	2021-06-28	30	29	96.6667	6.93664
19	39	2021-08-03	30	28	93.3333	25.2757
18	0	2021-04-22	15	1	6.66667	6.66667
20	5	2021-08-02	30	30	100	19.2778
20	36	2021-09-02	30	30	100	40.3946
21	0	2021-07-19	29	5	17.2414	1.86795
21	3	2021-07-22	30	30	100	24.3716
21	39	2021-08-27	30	30	100	25.4251
13	0	2021-02-19	30	1	3.33333	0.0333333
22	3	2021-10-21	30	30	100	35.9416
22	36	2021-11-23	30	30	100	32.741
2	0	2021-06-07	30	2	6.66667	0.0166667
23	4	2021-08-30	30	30	100	16.6599
23	39	2021-10-04	30	30	100	18.9551
1	0	2020-10-08	16	0	0	0
24	4	2021-10-11	30	30	100	48.3596
24	35	2021-11-11	30	30	100	41.6465
3	0	2021-09-29	30	0	0	0
25	4	2021-10-19	30	30	100	26.2259
25	38	2021-11-22	30	30	100	12.7291
7	0	2020-10-06	4	0	0	0
26	3	2021-11-15	30	11	36.6667	3.94616
26	38	2021-12-20	30	30	100	13.4179
8	0	2021-03-03	12	0	0	0
27	3	2021-09-30	30	29	96.6667	5.20779
27	38	2021-11-04	30	30	100	13.0841
12	0	2021-02-18	14	0	0	0
28	2	2021-09-25	30	30	100	55.0526
28	39	2021-11-01	30	30	100	34.7663
26	0	2021-11-12	30	0	0	0
29	3	2021-10-01	30	30	100	19.401
29	38	2021-11-05	30	30	100	26.763

## Sheet: Table_S8
Isolate_ID	Farmnumber	Samplingpoint (day)	type_oA_sample(E=environment;A=Animal)	Sampling date	Identification	WGS	NCBI Biosample Accession Number	Number of contigs	N50	MIC_sulfamethaxole	MIC_trimethoprim	MIC_ciprofloxacin	MIC_Tetracyclin	MIC_meropenem	MIC_azithromycin	MIC_nalidixicacid	MIC_cefotaxime	MIC_chloramphenicol	MIC_tigecycline	MIC_ceftazidime	MIC_colistin	MIC_ampicillin	MIC_gentamicin	ST	Serotype (BioNumerics)	FQR mutations	FQR genes	other_mutations	other_resistance_genes	all_amr_genes_on_contig_qnr	Virulence_associated_genes
06-1-1-07	6	0	A	2021-06-29	Escherichia coli	Yes	SAMN45099515	57	421798	2048	0.25	0.5	8	0.03	4	8	0.25	8	0.25	0.5	1	128	1	1485	O83:H42	-	qnrS1	cyaA_S352T, glpT_E448K	aph(3'')-Ib, aph(6)-Id, blaTEM-1, sul2	qnrS1	cia,csgA,cvaC,etsC,gad,hlyF,iroN,iss,iucC,iutA,lpfA,mchF,nlpI,papC,sitA,terC,traJ,traT,yehC
06-1-1-10	6	0	A	2021-06-29	Escherichia coli	Yes	SAMN45099516	51	342076	2048	64	8	128	0.03	16	256	0.25	8	0.25	0.5	1	128	2	162	O109:H10	gyrA_D87N, gyrA_S83L, parC_S80I	-	glpT_E448K	aadA5, aph(3'')-Ib, aph(3')-Ia, aph(6)-Id, dfrA17, sul2, tet(B)		cvaC,etsC,hlyF,iss,iucC,iutA,kpsE,kpsMII,lpfA,mchF,nlpI,sitA,terC,traT,tsh,yfcV
06-1-1-11	6	0	A	2021-06-29	Escherichia coli	Yes	SAMN45099517	68	421882	2048	0.25	0.5	4	0.03	4	4	0.25	8	0.25	0.5	1	128	1	1485	O83:H42	-	qnrS1	cyaA_S352T, glpT_E448K	aph(3'')-Ib, aph(6)-Id, blaTEM-1, sul2	qnrS1	cvaC,etsC,hlyF,iss,iucC,iutA,kpsE,kpsMII,lpfA,mchF,nlpI,sitA,terC,traT,tsh,yfcV
06-1-1-20	6	0	A	2021-06-29	Escherichia coli	Yes	SAMN45099518	56	421843	2048	0.25	0.5	2	0.03	8	4	0.25	8	0.25	0.5	1	128	0.5	1485	O83:H42	-	qnrS1	cyaA_S352T, glpT_E448K	aph(3'')-Ib, aph(6)-Id, blaTEM-1, sul2	qnrS1	cvaC,etsC,hlyF,iss,iucC,iutA,kpsE,kpsMII,lpfA,mchF,nlpI,sitA,terC,traT,tsh,yfcV
06-1-1-24	6	0	A	2021-06-29	Escherichia coli	Yes	SAMN45099519	62	372051	2048	0.25	0.5	4	0.03	8	4	0.25	8	0.25	0.5	1	128	2	1485	O83:H42	-	qnrS1	cyaA_S352T, glpT_E448K	aph(3'')-Ib, aph(6)-Id, blaTEM-1, sul2	qnrS1	cvaC,etsC,hlyF,iss,iucC,iutA,kpsE,kpsMII,lpfA,mchF,nlpI,sitA,terC,traT,tsh,yfcV
06-1-2-06	6	0	E	2021-06-29	Escherichia coli	Yes	SAMN45099520	73	222437	8	64	16	128	0.03	16	256	0.25	8	0.25	0.5	1	128	0.5	3860	O113:H6	gyrA_D87N, gyrA_S83L, parC_S80I	-	glpT_E448K	aadA1, blaTEM-1, dfrA1, tet(A)		cvaC,etsC,hlyF,iss,iucC,iutA,kpsE,kpsMII,lpfA,mchF,nlpI,sitA,terC,traT,tsh,yfcV
06-3-1-05	6	36	A	2021-08-05	Escherichia coli	Yes	SAMN45099521	60	369671	2048	0.25	0.5	4	0.03	8	4	0.25	8	0.25	0.5	1	128	1	1485	O83:H42	-	qnrS1	cyaA_S352T, glpT_E448K	aph(3'')-Ib, aph(6)-Id, blaTEM-1, sul2	qnrS1	cma,csgA,gad,hlyF,iroN,iss,nlpI,sitA,terC,traJ,traT
06-3-1-12	6	36	A	2021-08-05	Escherichia fergusonnii	Yes	SAMN45099522	110	147880	64	0.25	0.5	4	0.03	4	64	0.25	8	0.25	0.5	1	128	2	770	O153:H16	gyrA_S83L, parE_I355T	-	cyaA_S352T, glpT_E448K	blaTEM-1		astA,cib,csgA,gad,iss,nlpI,terC,yehC,yehD
06-3-1-15	6	36	A	2021-08-05	Escherichia fergusonnii	Yes	SAMN45099523	103	175168	128	0.25	0.5	4	0.03	4	128	0.25	8	0.5	0.5	1	128	4	770	O153:H16	gyrA_S83L, parE_I355T	-	cyaA_S352T, glpT_E448K	blaTEM-1		cib,csgA,gad,lpfA,nlpI,terC,yehC,yehD
06-3-1-16	6	36	A	2021-08-05	Escherichia fergusonnii	Yes	SAMN45099524	86	157022	64	0.25	0.5	4	0.03	4	256	0.25	8	0.25	0.5	1	128	4	770	O153:H16	gyrA_S83L, parE_I355T	-	cyaA_S352T, glpT_E448K	blaTEM-1		csgA,lpfA,nlpI,terC,yehC,yehD
06-3-1-21	6	36	A	2021-08-05	Escherichia fergusonnii	Yes	SAMN45099525	100	175168	32	0.25	0.5	4	0.03	8	256	0.25	8	0.25	0.5	1	128	1	770	O153:H16	gyrA_S83L, parE_I355T	-	cyaA_S352T, glpT_E448K	blaTEM-1		cea,csgA,iss,lpfA,nlpI,terC,yehC,yehD
06-3-1-23	6	36	A	2021-08-05	Escherichia fergusonnii	Yes	SAMN45099526	102	156164	64	0.25	0.25	8	0.03	8	128	0.25	8	0.25	0.5	1	128	2	770	O153:H16	gyrA_S83L, parE_I355T	-	cyaA_S352T, glpT_E448K	blaTEM-1		cma,csgA,cvaC,hlyF,iroN,iss,nlpI,papC,sitA,terC,traT,yehD
06-3-1-27	6	36	A	2021-08-05	Escherichia fergusonnii	Yes	SAMN45099527	91	181740	64	0.25	0.5	8	0.03	8	128	0.25	8	0.25	0.5	1	128	4	770	O153:H16	gyrA_S83L, parE_I355T	-	cyaA_S352T, glpT_E448K	blaTEM-1		cma,csgA,cvaC,gad,hlyF,iroN,iss,nlpI,papC,sitA,terC,traT,yehD
06-3-1-30	6	36	A	2021-08-05	Escherichia fergusonnii	Yes	SAMN45099528	108	156164	64	0.25	0.5	4	0.03	8	128	0.25	8	0.25	0.5	1	128	2	770	O153:H16	gyrA_S83L, parE_I355T	-	cyaA_S352T, glpT_E448K	blaTEM-1		cib,csgA,cvaC,etsC,hlyF,iroN,iss,iucC,iutA,lpfA,mchF,nlpI,sitA,terC,traT,yehC,yehD
10-1-1-18	10	0	A	2020-12-15	Escherichia coli	Yes	SAMN45099529	106	176316	2048	64	0.5	128	0.03	16	128	0.25	256	0.5	0.5	1	128	0.5	1157	O91:H28	gyrA_S83L	-	glpT_E448K	aadA1, aph(6)-Id, blaTEM-1, dfrA1, floR, sul1, tet(A), tet(B)		cib,csgA,cvaC,etsC,gad,hlyF,iroN,iss,iucC,iutA,lpfA,mchF,nlpI,sitA,terC,traT,yehC,yehD
10-1-1-22	10	0	A	2020-12-15	Escherichia coli	Yes	SAMN45099530	49	230810	32	64	1	64	0.03	16	32	0.25	256	0.5	0.5	1	64	1	1146	O-unknown:H47	-	qnrS1	glpT_E448K	aadA1, aadA2, arr-2, blaOXA-10, cmlA5, dfrA14, floR, lnu(F)	qnrS1	cib,csgA,cvaC,etsC,hlyF,iroN,iss,iucC,iutA,lpfA,mchF,nlpI,sitA,terC,traT,yehC,yehD
10-1-1-26	10	0	A	2020-12-15	Escherichia coli	Yes	SAMN45099531	106	163377	2048	64	0.25	128	0.03	16	256	0.25	256	0.5	0.5	1	128	0.5	1157	O91:H28	gyrA_S83L	-	glpT_E448K	aadA1, aph(6)-Id, blaTEM-1, dfrA1, floR, sul1, tet(A), tet(B)		astA,capU,cea,cma,hlyF,hra,iha,iroN,iss,iucC,iutA,nlpI,sitA,terC
10-1-2-4A	10	0	E	2020-12-15	Escherichia coli	Yes	SAMN45099532	52	219410	2048	64	1	2	0.03	16	16	0.25	8	0.25	0.5	1	128	1	1079	O6:H49	-	qnrB19	glpT_E448K	aadA1, aadA2, blaTEM-1, dfrA1, lnu(F), sat2, sul2		astA,capU,cea,cma,hlyF,hra,iroN,iss,iucC,iutA,nlpI,sitA,terC
10-1-2-5A	10	0	E	2020-12-15	Escherichia coli	Yes	SAMN45099533	84	191039	2048	64	16	128	0.03	16	256	0.25	16	0.5	0.5	1	128	1	1196	O178:H28	gyrA_D87N, gyrA_S83L, parC_S80I, parE_S458A	-	glpT_E448K, uhpT_E350Q	aadA2, blaTEM-1, dfrA1, lnu(F), lnu(G), sul1, sul2, sul3, tet(A), tet(B)		astA,capU,cea,cma,hlyF,hra,iroN,iss,iucC,iutA,nlpI,sitA,terC
10-1-2-5B	10	0	E	2020-12-15	Escherichia coli	Yes	SAMN45099534	76	248298	2048	64	16	128	0.03	32	256	0.25	16	0.5	0.5	1	128	2	1196	O178:H28	gyrA_D87N, gyrA_S83L, parC_S80I, parE_S458A	-	glpT_E448K, uhpT_E350Q	aadA1, blaTEM-1, dfrA1, lnu(F), sul2, sul3, tet(A)		astA,csgA,cvaC,espA,espB,espF,espJ,etsC,gad,hlyF,iroN,iss,iucC,iutA,mchF,nleB,nlpI,sitA,terC,traJ,traT,tsh,yehC,yehD
10-3-1-13	10	36	A	2021-01-19	Escherichia coli	Yes	SAMN45099535	74	245400	2048	64	16	128	0.03	32	256	0.25	16	0.5	0.5	1	128	1	1196	O178:H28	gyrA_D87N, gyrA_S83L, parC_S80I, parE_S458A	-	glpT_E448K, uhpT_E350Q	aadA1, blaTEM-1, dfrA1, lnu(F), sul2, sul3, tet(A)		astA,csgA,cvaC,espA,espB,espF,espJ,etsC,gad,hlyF,iroN,iss,iucC,iutA,mchF,nleB,nlpI,sitA,terC,traJ,traT,tsh,yehC,yehD
10-3-1-21	10	36	A	2021-01-19	Escherichia coli	Yes	SAMN45099536	56	238728	32	64	1	64	0.03	16	16	0.25	256	0.25	0.5	1	128	1	1146	O-unknown:H47	-	qnrS1	glpT_E448K	aadA1, aadA2, arr-2, blaOXA-10, cmlA5, dfrA14, floR, lnu(F), tet(A)	qnrS1	air,chuA,cvaC,eilA,etsC,fyuA,gad,hlyF,iroN,irp2,iss,iucC,iutA,kpsE,kpsMII_K4,lpfA,mchF,sitA,tia,traT,yehD
10-3-1-24	10	36	A	2021-01-19	Escherichia coli	Yes	SAMN45099537	65	218048	2048	64	0.5	8	0.03	32	128	0.25	16	0.25	0.5	1	128	1	212	O-ambiguous:H49	gyrA_S83L	-	glpT_E448K	blaTEM-1, dfrA1, lnu(F), sul2		csgA,cvaC,etsC,gad,iroN,iss,iucC,iutA,mchF,nlpI,shiA,sitA,terC,traJ,traT,tsh
22-1-1-06	22	0	A	2021-10-18	Escherichia coli	Yes	SAMN45099560	78	209026	2048	64	0.5	64	0.03	8	128	0.25	16	0.5	0.5	1	128	1	69	O23:H6	gyrA_S83L	-	cyaA_S352T, glpT_E448K	aadA1, aph(3'')-Ib, aph(6)-Id, blaTEM-1, dfrA1, sul1, sul2, tet(A)		astA,chuA,iha,iss,iucC,iutA,kpsE,kpsMII_K5,nlpI,sitA,traT,yehD
22-1-1-09	22	0	A	2021-10-18	Escherichia coli	Yes	SAMN45099561	68	312133	2048	64	0.5	64	0.03	8	128	0.25	8	0.5	0.5	1	128	0.5	69	O23:H6	gyrA_S83L	-	cyaA_S352T, glpT_E448K	aadA1, aph(3'')-Ib, aph(6)-Id, blaTEM-1, dfrA1, sul2, tet(A)		chuA,iha,iss,iucC,iutA,kpsE,kpsMII_K5,nlpI,sitA,traT,yehD
22-1-1-13	22	0	A	2021-10-18	Escherichia coli	Yes	SAMN45099562	76	225165	2048	64	0.5	64	0.03	8	128	0.25	8	0.5	0.5	1	128	0.5	69	O23:H6	gyrA_S83L	-	cyaA_S352T, glpT_E448K	aadA1, aph(3'')-Ib, aph(6)-Id, blaTEM-1, dfrA1, sul1, sul2, tet(A)		chuA,iha,iss,iucC,iutA,kpsE,kpsMII_K5,nlpI,sitA,traT,yehD
22-1-1-18	22	0	A	2021-10-18	Escherichia fergusonnii	Yes	SAMN45099563	88	155009	2048	64	0.5	2	0.03	4	256	0.25	8	0.5	0.5	1	128	1	8330	O112ab:H-unknown	gyrA_S83L	-	cyaA_S352T, glpT_E448K	aph(3'')-Ib, aph(3')-Ia, aph(6)-Id, blaTEM-1, dfrA5, sul2		csgA,nlpI,terC,yehD
22-1-1-21	22	0	A	2021-10-18	Escherichia fergusonnii	Yes	SAMN45099564	91	155008	2048	64	0.5	2	0.03	4	256	0.25	8	0.25	0.5	1	128	0.5	8330	O112ab:H-unknown	gyrA_S83L	-	cyaA_S352T, glpT_E448K	aph(3'')-Ib, aph(3')-Ia, aph(6)-Id, blaTEM-1, dfrA5, sul2		chuA,cib,nlpI,terC,traT
22-1-1-27	22	0	A	2021-10-18	Escherichia coli	Yes	SAMN45099565	72	312380	2048	64	0.5	64	0.03	8	64	0.25	8	0.25	0.5	1	128	0.5	69	O23:H6	gyrA_S83L	-	cyaA_S352T, glpT_E448K	aadA1, aph(3'')-Ib, aph(6)-Id, blaTEM-1, dfrA1, sul1, sul2, tet(A)		csgA,gad,iss,lpfA,terC,traT,yehB,yehC,yehD
22-1-2-1B	22	0	E	2021-10-18	Escherichia coli	Yes	SAMN45099566	106	101948	32	0.25	0.5	128	0.03	32	16	0.25	16	1	0.5	1	128	2	10	O-unknown:H32	-	qnrB19	-	aadA1, blaTEM-1, lnu(G), tet(A)		csgA,iss,lpfA,terC,traT,yehB,yehC,yehD
22-1-2-2A	22	0	E	2021-10-18	Escherichia coli	Yes	SAMN45099567	64	173020	2048	64	16	128	0.03	8	256	0.25	8	0.25	0.5	1	128	4	162	O-ambiguous:H19	gyrA_D87N, gyrA_S83L, parC_S80I	-	glpT_E448K	aadA1, blaTEM-1, dfrA1, sat2, sul2, tet(B)		cib,cvaC,etsC,hlyF,hra,iss,iucC,iutA,kpsE,kpsMII_K5,lpfA,nlpI,sitA,terC,traT,tsh,yfcV
22-1-2-3A	22	0	E	2021-10-18	Escherichia coli	Yes	SAMN45099568	68	147589	2048	64	0.25	128	0.03	16	128	0.25	8	0.25	0.5	1	128	1	1079	O6:H49	gyrA_S83L	-	glpT_E448K	aadA1, aadA2, aph(3'')-Ib, aph(6)-Id, blaTEM-1, dfrA1, lnu(F), sat2, sul2, tet(B)		cib,cvaC,etsC,hlyF,hra,iss,iucC,iutA,kpsE,kpsMII_K5,lpfA,nlpI,sitA,terC,traT,tsh,yfcV
22-1-2-5A	22	0	E	2021-10-18	Escherichia coli	Yes	SAMN45099569	94	139009	2048	64	16	128	0.03	8	256	0.25	32	0.25	0.5	1	2	0.5	744	O101:H9	gyrA_D87N, gyrA_S83L, parC_A56T, parC_S80I	-	glpT_E448K	aadA1, aadA2, aadA5, catA1, cmlA1, dfrA17, lnu(F), sul1, sul3, tet(B)		cib,cvaC,etsC,hlyF,hra,iss,iucC,iutA,kpsE,kpsMII_K5,lpfA,nlpI,sitA,terC,traT,tsh,yfcV
22-1-2-5B	22	0	E	2021-10-18	Escherichia coli	Yes	SAMN45099570	131	88761	8	0.25	0.5	4	0.03	8	8	0.25	256	0.25	0.5	1	128	64	2223	O125ab:H42	-	qnrS1	glpT_E448K	aac(3)-IIe, aadA22, floR, lnu(F)		cma,hlyF,iss,lpfA,nlpI,sitA,terC,traT,yehD
22-3-1-04	22	36	A	2021-11-23	Escherichia coli	Yes	SAMN45099571	134	89677	2048	64	1	128	0.03	8	16	0.25	8	0.25	0.5	1	128	0.5	New ST	O-unknown:H21	-	qnrS13	-	aadA1, aadA1, blaTEM-1, dfrA1, lnu(G), sul2	qnrS13	cma,hlyF,iss,lpfA,nlpI,sitA,terC,traT,yehD
22-3-1-06	22	36	A	2021-11-23	Escherichia coli	Yes	SAMN45099572	37	303085	64	0.25	0.25	8	0.03	8	8	8	16	0.25	8	1	128	32	3776	O166:H45	-	qnrS1	glpT_E448K	aac(3)-IId, blaCTX-M-55	blaCTX-M-55, qnrS1	cma,hlyF,iss,lpfA,nlpI,sitA,terC,traT,yehD
22-3-1-08	22	36	A	2021-11-23	Escherichia coli	Yes	SAMN45099573	138	119832	2048	0.25	1	4	0.03	8	256	0.25	64	0.25	0.5	1	128	0.5	New ST	O21:H16	gyrA_S83L, parC_S80R	-	nfsA_Q44STOP	aadA2, blaTEM-1, cmlA1, lnu(G), sul3		cma,hlyF,iss,lpfA,nlpI,sitA,terC,traT,yehD
22-3-1-09	22	36	A	2021-11-23	Escherichia coli	Yes	SAMN45099574	120	90293	32	0.5	1	8	0.03	16	256	0.25	64	0.5	2	2	128	4	8132	O111:H5	gyrA_S83L, parC_A56T	-	glpT_E448K	aadA1, blaTEM-1, lnu(G)		cma,hlyF,iss,lpfA,nlpI,sitA,terC,traT,yehD
22-3-1-13	22	36	A	2021-11-23	Escherichia coli	Yes	SAMN45099575	76	125401	16	0.25	0.5	2	0.03	16	16	0.25	8	0.25	0.5	1	128	0.5	48	O10:H16	-	qnrS1	-	aadA1, aadA2, blaTEM-1, lnu(F), lnu(G)	qnrS1	csgA,gad,iss,nlpI,terC
22-3-1-15A	22	36	A	2021-11-23	Escherichia coli	Yes	SAMN45099576	164	102903	2048	0.25	0.5	2	0.03	16	16	0.25	64	0.25	0.5	1	128	0.5	58	O-unknown:H37	-	qnrS1	glpT_E448K	aadA1, blaTEM-1, cmlA1, lnu(F), sul3	qnrS1	csgA,gad,hlyE,nlpI,terC
22-3-1-15B	22	36	A	2021-11-23	Escherichia coli	Yes	SAMN45099577	104	161250	2048	64	2	128	0.03	16	256	0.25	256	0.5	0.5	1	128	0.5	8069	O-unknown:H4	gyrA_S83L	-	glpT_E448K	aadA1, blaCARB-2, cmlA1, dfrA16, lnu(F), sul3, tet(A)		astA,cia,csgA,cvaC,etsC,gad,hlyF,iroN,iss,iucC,iutA,lpfA,mchF,nlpI,sitA,terC,traT
22-3-1-24	22	36	A	2021-11-23	Escherichia coli	Yes	SAMN45099578	141	87030	2048	64	1	128	0.03	8	32	0.25	8	0.25	0.5	1	128	1	New ST	O-unknown:H21	-	qnrS13	-	blaTEM-1, dfrA1, lnu(G), sul2, tet(A)	qnrS13, tet(A)	air,chuA,cvaC,etsC,fyuA,gad,hlyF,irp2,iss,iucC,iutA,kpsMII_K1,lpfA,mchF,neuC,papC,sitA,terC,traT,tsh,yehD
22-3-1-28	22	36	A	2021-11-23	Escherichia coli	Yes	SAMN45099579	125	124839	2048	0.5	0.5	128	0.03	8	128	0.25	8	0.25	0.5	1	128	1	1594	O21:H4	gyrA_S83L	-	cyaA_S352T, glpT_E448K	aadA2, blaTEM-1, lnu(F), sul2		air,chuA,cvaC,etsC,fyuA,hlyF,irp2,iss,iucC,iutA,kpsMII_K1,lpfA,mchF,papC,sitA,terC,traT,tsh,yehD
22-3-1-29	22	36	A	2021-11-23	Escherichia coli	Yes	SAMN45099580	130	90966	2048	0.5	0.5	128	0.03	16	256	0.25	32	1	1	1	128	0.5	8132	O111:H5	gyrA_S83L, parC_A56T	-	glpT_E448K	aadA1, blaTEM-1, lnu(G), sul2, tet(A)		air,chuA,cvaC,etsC,fyuA,gad,hlyF,irp2,iss,iucC,iutA,kpsMII_K1,lpfA,mchF,neuC,papC,sitA,terC,traT,tsh,yehD
25-1-1-01	25	0	A	2021-10-15	Escherichia coli	Yes	SAMN45099538	37	318672	32	0.25	1	8	0.03	16	256	0.25	16	0.25	0.5	1	4	0.5	5451	O-unknown:H10	gyrA_S83L	-	glpT_E448K, uhpT_E350Q	-		air,chuA,cvaC,etsC,fyuA,gad,hlyF,irp2,iss,iucC,iutA,kpsMII_K1,lpfA,mchF,neuC,papC,sitA,terC,traT,tsh,yehD
25-1-1-08	25	0	A	2021-10-15	Escherichia coli	Yes	SAMN45099539	60	337407	2048	64	8	64	0.03	8	256	0.25	8	0.25	0.5	1	128	2	1485	O83:H42	gyrA_D87Y, gyrA_S83L, parC_S80I	-	cyaA_S352T, glpT_E448K	blaTEM-1, dfrA1, sul2, tet(A)		cib,csgA,etsC,gad,hlyF,hra,iroN,iss,iucC,iutA,lpfA,mchF,nlpI,sitA,terC,traJ,traT,yehC
25-1-1-10	25	0	A	2021-10-15	Escherichia coli	Yes	SAMN45099540	31	336166	32	0.25	1	8	0.03	8	128	0.25	16	0.25	0.5	1	4	0.5	5451	O-unknown:H10	gyrA_S83L	-	glpT_E448K, uhpT_E350Q	-		cib,csgA,cvaC,gad,hlyE,hlyF,iss,iucC,iutA,mchF,nlpI,ompT,sitA,terC,traJ,traT
25-1-1-14	25	0	A	2021-10-15	Escherichia coli	Yes	SAMN45099541	32	349634	32	0.25	1	8	0.03	8	256	0.25	16	0.25	0.5	1	8	1	5451	O-unknown:H10	gyrA_S83L	-	glpT_E448K, uhpT_E350Q	-		cib,csgA,hha,lpfA,nlpI,terC,tibC,yehC,yehD
25-1-1-17	25	0	A	2021-10-15	Escherichia coli	Yes	SAMN45099542	37	336366	32	0.25	0.5	4	0.03	8	128	0.25	8	0.25	0.5	1	4	0.5	5451	O-unknown:H10	gyrA_S83L	-	glpT_E448K, uhpT_E350Q	-		cib,csgA,iss,iucC,iutA,kpsE,kpsMII_K4,nlpI,shiA,sitA,terC,traT
25-1-1-20	25	0	A	2021-10-15	Escherichia coli	Yes	SAMN45099543	59	374065	2048	64	16	64	0.03	16	256	0.25	8	0.5	0.5	1	128	1	1485	O83:H42	gyrA_D87Y, gyrA_S83L, parC_S80I	-	cyaA_S352T, glpT_E448K	blaTEM-1, dfrA1, sul2, tet(A)		csgA,gad,nlpI,terC
25-1-1-25	25	0	A	2021-10-15	Escherichia coli	Yes	SAMN45099544	37	349586	32	0.25	1	8	0.03	8	256	0.25	8	0.25	0.5	1	4	0.5	5451	O-unknown:H10	gyrA_S83L	-	glpT_E448K, uhpT_E350Q	-		afaA,afaD,chuA,csgA,cvaC,gad,iss,iutA,nlpI,sitA,terC,traT
25-1-1-26	25	0	A	2021-10-15	Escherichia coli	Yes	SAMN45099545	54	374061	2048	64	8	64	0.03	4	256	0.25	8	0.25	0.5	1	128	1	1485	O83:H42	gyrA_D87Y, gyrA_S83L, parC_S80I	-	cyaA_S352T, glpT_E448K	blaTEM-1, dfrA1, sul2, tet(A)		cib,csgA,gad,nlpI,terC,traT
25-1-2-1B	25	0	E	2021-10-15	Escherichia coli	Yes	SAMN45099546	112	87932	16	0.25	0.5	2	0.03	8	16	0.25	8	0.25	0.5	1	4	0.5	746	O-unknown:H19	-	qnrB19	glpT_E448K	-		cma,csgA,cvaC,hlyF,iss,nlpI,sitA,terC,tia,traJ,traT
25-1-2-2A	25	0	E	2021-10-15	Escherichia coli	Yes	SAMN45099547	79	168014	32	64	2	8	0.03	16	32	0.25	256	0.5	0.5	1	128	64	40	O109:H21	-	qnrS1	glpT_E448K	aac(3)-IIe, aadA22, blaTEM-1, dfrA14, floR, lnu(F)		cma,csgA,hlyF,iss,nlpI,sitA,terC,tia,traJ,traT
25-1-2-2B	25	0	E	2021-10-15	Escherichia coli	Yes	SAMN45099548	93	111629	32	0.5	1	8	0.03	16	32	0.25	256	0.5	0.5	1	128	32	93	O5:H10	-	qnrS1	cyaA_S352T, glpT_E448K	aac(3)-IIe, aadA22, blaTEM-1, floR, lnu(F)		cma,csgA,hlyE,hlyF,iroN,iss,nlpI,sitA,terC,tia,traJ,traT
25-1-2-5A	25	0	E	2021-10-15	Escherichia coli	Yes	SAMN45099549	42	278570	16	0.5	1	64	0.03	8	32	0.25	256	0.25	0.5	1	128	1	1086	O8:H14	-	qnrS1	glpT_E448K	aph(3')-Ia, blaTEM-176, floR, tet(A)		csgA,hlyE,iha,iss,iucC,iutA,kpsE,kpsMII,nlpI,terC
25-1-2-5B	25	0	E	2021-10-15	Escherichia coli	Yes	SAMN45099550	45	263456	32	0.5	2	64	0.03	16	16	0.25	256	0.5	0.5	1	128	2	1086	O8:H14	-	qnrS1	glpT_E448K	aph(3')-Ia, blaTEM-176, floR, tet(A)		cma,csgA,hlyE,hlyF,iroN,iss,nlpI,sitA,terC,tia,traJ,traT
25-3-1-04	25	36	A	2021-10-19	Escherichia coli	Yes	SAMN45099551	173	110535	32	0.25	0.5	2	0.03	8	256	0.25	8	0.25	0.5	1	128	1	115	O51:H11	gyrA_S83L	-	cyaA_S352T, glpT_E448K	aadA22, blaTEM-1, lnu(F)		etsC,fyuA,hlyF,iha,iss,iucC,iutA,nlpI,papC,sitA,yehD
25-3-1-11	25	36	A	2021-10-19	Escherichia coli	Yes	SAMN45099552	226	100650	32	64	1	4	0.03	16	128	0.25	16	0.25	0.5	1	128	1	10	O23:H32	gyrA_S83L, parE_S458A	-	-	blaTEM-1, dfrA1, lnu(G), sat2		etsC,fyuA,hlyF,iha,iss,iucC,iutA,nlpI,papC,sitA,yehD
25-3-1-15	25	36	A	2021-10-19	Escherichia coli	Yes	SAMN45099553	84	180951	32	64	1	4	0.03	8	16	0.25	256	0.25	0.5	1	128	32	40	O109:H21	-	qnrS1	glpT_E448K	aac(3)-IIe, aadA22, dfrA14, floR, lnu(F)	qnrS1	etsC,fyuA,hlyF,iha,iss,iucC,iutA,nlpI,papC,sitA,yehD
25-3-1-17	25	36	A	2021-10-19	Escherichia coli	Yes	SAMN45099554	76	197804	32	0.25	1	4	0.03	8	16	0.25	256	0.25	0.5	1	128	64	69	O15:H18	-	qnrS1	cyaA_S352T, glpT_E448K	aac(3)-IIe, aadA22, blaTEM-1, floR, lnu(F)	qnrS1	etsC,fyuA,hlyF,iha,iss,iucC,iutA,nlpI,papC,sitA,yehD
25-3-1-21	25	36	A	2021-10-19	Escherichia coli	Yes	SAMN45099555	225	100650	32	0.25	2	4	0.03	32	256	0.25	8	0.25	0.5	1	128	2	10	O23:H32	gyrA_S83L, parE_S458A	-	-	aadA1, blaTEM-1, lnu(G)		etsC,fyuA,hlyF,iha,iss,iucC,iutA,nlpI,papC,sitA,yehD
25-3-1-26A	25	36	A	2021-10-19	Escherichia coli	Yes	SAMN45099556	174	95977	32	0.25	1	2	0.03	4	256	0.25	16	0.25	0.5	1	128	1	115	O51:H11	gyrA_S83L	-	cyaA_S352T, glpT_E448K	aadA22, blaTEM-1, lnu(F)		etsC,fyuA,hlyF,iha,iss,iucC,iutA,nlpI,papC,sitA,traT,yehD
25-3-1-26B	25	36	A	2021-10-19	Escherichia coli	Yes	SAMN45099557	224	102912	32	0.25	1	4	0.03	16	256	0.25	8	0.25	0.5	1	128	1	10	O23:H32	gyrA_S83L, parE_S458A	-	-	aadA1, blaTEM-1, lnu(G)		astA,etsC,fyuA,hlyF,iha,iss,iucC,iutA,nlpI,papC,sitA,yehD
25-3-1-27	25	36	A	2021-10-19	Escherichia coli	Yes	SAMN45099558	59	207324	16	64	16	4	0.03	16	256	0.25	16	0.25	0.5	1	128	2	997	O11:H51	gyrA_D87N, gyrA_S83L, parC_S80I	-	glpT_E448K	blaTEM-1, dfrA1, lnu(F)		cvaC,etsC,gad,hlyF,iroN,iss,iucC,iutA,mchF,sitA,traT
25-3-1-30	25	36	A	2021-10-19	Escherichia coli	Yes	SAMN45099559	259	50457	32	0.25	2	2	0.03	8	256	0.25	8	0.25	0.5	1	128	1	115	O51:H11	gyrA_S83L	-	cyaA_S352T, glpT_E448K	-		cvaC,etsC,gad,hlyF,iroN,iss,iucC,iutA,mchF,sitA,traT
06-1-1-04	6	0	A	2021-06-29	Escherichia	No	x			2048	0.25	0.5	4	0.03	8	4	0.25	8	0.25	0.5	1	128	1	x
06-1-1-09	6	0	A	2021-06-29	Escherichia	No	x			2048	0.25	0.5	2	0.03	8	4	0.25	8	0.25	0.5	1	128	0.5	x
06-1-1-12	6	0	A	2021-06-29	Escherichia	No	x			2048	0.25	0.5	4	0.03	4	4	0.25	8	0.25	0.5	1	128	2	x
06-1-1-23	6	0	A	2021-06-29	Escherichia	No	x			2048	0.25	0.5	4	0.03	8	8	0.25	8	0.25	0.5	1	128	2	x
06-1-1-29	6	0	A	2021-06-29	Escherichia	No	x			2048	0.25	0.5	4	0.03	8	4	0.25	8	0.25	0.5	1	128	2	x
06-4-1-14	6	36	A	2021-08-05	Escherichia	No	x			32	0.25	0.5	8	0.03	8	128	0.25	8	0.25	0.5	1	128	4	x
06-4-1-20	6	36	A	2021-08-05	Escherichia	No	x			2048	0.25	0.5	4	0.03	8	4	0.25	8	0.25	0.5	1	128	1	x
09-1-1-01	9	0	A	2021-02-09	Escherichia	No	x			2048	64	0.25	128	0.03	8	128	0.25	16	0.5	0.5	1	2	0.5	x
09-1-1-11	9	0	A	2021-02-09	Escherichia	No	x			2048	64	0.25	128	0.03	16	256	0.25	16	0.5	0.5	1	4	0.5	x
09-1-1-16	9	0	A	2021-02-09	Escherichia	No	x			32	0.25	0.5	4	0.03	16	128	0.25	8	0.25	0.5	1	4	0.5	x
09-1-1-18	9	0	A	2021-02-09	Escherichia	No	x			32	0.25	0.5	8	0.03	16	128	0.25	8	0.25	0.5	1	4	0.5	x
09-1-1-25	9	0	A	2021-02-09	Escherichia	No	x			32	0.25	0.5	8	0.03	16	128	0.25	16	0.25	0.5	1	8	0.5	x
09-4-1-03	9	36	A	2021-03-16	Escherichia	No	x			32	0.25	16	8	0.03	16	256	0.25	8	0.25	0.5	1	128	1	x
09-4-1-06	9	36	A	2021-03-16	Escherichia	No	x			2048	64	1	64	0.03	8	16	0.25	8	0.25	0.5	1	128	1	x
09-4-1-08	9	36	A	2021-03-16	Escherichia	No	x			2048	0.25	16	128	0.03	16	256	0.25	32	1	0.5	1	8	64	x
09-4-1-10	9	36	A	2021-03-16	Escherichia	No	x			2048	0.25	16	128	0.03	32	256	0.25	16	0.25	0.5	1	8	64	x
09-4-1-11	9	36	A	2021-03-16	Escherichia	No	x			2048	0.25	0.25	128	0.03	8	256	0.25	8	0.25	0.5	1	128	16	x
09-4-1-13	9	36	A	2021-03-16	Escherichia	No	x			32	0.25	16	128	0.03	8	256	0.25	8	0.25	0.5	1	128	1	x
09-4-1-27	9	36	A	2021-03-16	Escherichia	No	x			2048	64	16	128	0.03	8	256	0.25	8	0.25	0.5	1	128	1	x
25-1-1-03	25	0	A	2021-10-15	Escherichia	No	x			32	0.25	1	8	0.03	8	256	0.25	8	0.25	0.5	1	4	0.5	x
25-1-1-11	25	0	A	2021-10-15	Escherichia	No	x			32	0.25	0.5	4	0.03	8	256	0.25	8	0.25	0.5	1	4	0.5	x
25-1-1-22	25	0	A	2021-10-15	Escherichia	No	x			2048	64	8	64	0.03	8	256	0.25	8	0.25	0.5	1	128	1	x
25-3-1-08	25	36	A	2021-10-19	Escherichia	No	x			32	0.25	1	4	0.03	16	256	0.25	8	0.25	0.5	1	128	1	x
22-1-1-15	30	0	A	2021-10-18	Escherichia	No	x			2048	1	8	128	0.03	32	256	0.25	64	1	0.5	1	128	64	x
22-1-1-20	30	0	A	2021-10-18	Escherichia	No	x			2048	64	0.5	2	0.03	4	256	0.25	8	0.25	0.5	1	128	1	x
22-3-1-17	30	36	A	2021-11-23	Escherichia	No	x			2048	64	1	128	0.03	8	16	0.25	8	0.25	0.5	1	128	1	x
